# Supplementary material for: Advanced Age and Neurotrauma Diminish Glutathione and Impair Antioxidant Defense after Spinal Cord Injury
Source: J Neurotrauma. 2022 Jul 27;39(15-16):1075–89. doi: 10.1089/neu.2022.0010 (PMC9347421; doi:10.1089/neu.2022.0010)
Supplement: Supplemental data [file Supp_TableS1.xlsx]

## Sheet: Sheet1
Supplementary Table 1. Means, SD, and Sample Size of Figures 2-4 Split by Sex, Age, and Injury
	Mean	SD	N	Mean	SD	N	Mean	SD	N	Mean	SD	N
Fig 2. Total GSh
	14-MO Male			14-MO Female			4-MO Male			4-MO Female
Sham	46.4945	6.75803	5	41.8628	3.03133	5	62.3434	11.3813	5	58.2398	4.88547	5
SCI	48.8979	7.7153	5	42.949	3.09225	5	51.2855	5.20612	5	50.0221	7.25575	5
Fig 2. GSSG
	14-MO Male			14-MO Female			4-MO Male			4-MO Female
Sham	12.1281	1.04179	5	10.4239	1.55849	5	15.4605	2.32164	5	13.6312	1.09395	5
SCI	11.1598	1.8174	5	11.0127	1.18018	5	14.1697	2.62106	5	11.6136	1.41759	5
Fig 2. Free GSH
	14-MO Male			14-MO Female			4-MO Male			4-MO Female
Sham	22.2383	5.86796	5	21.015	2.66234	5	31.4224	9.34655	5	30.9773	3.90693	5
SCI	26.5782	4.76526	5	20.9236	2.3253	5	22.9461	7.65022	5	26.7949	4.47701	5
Fig 2. GSH/GSSG
	14-MO Male			14-MO Female			4-MO Male			4-MO Female
Sham	1.83621	0.460765	5	2.06518	0.488653	5	2.05213	0.647707	5	2.27979	0.288555	5
SCI	2.39476	0.311955	5	1.91981	0.319396	5	1.71809	0.748029	5	2.29884	0.124895	5
Fig 2. 3-NT Dot Blot 3-dpi
	14-MO Male			14-MO Female			4-MO Male			4-MO Female
Sham	47630.5	2406.64	5	50217.8	9344.31	5	40347.4	7675.94	5	41152.9	9413.52	4
SCI	51320	6639.55	5	48149	10676	5	52114.5	6587.84	5	50852.9	4582.97	5
Fig 3. GSH Synthetase 1-dpi
	14-MO Male			14-MO Female			4-MO Male			4-MO Female
Sham	6983.36	466.31	5	7381.23	726.235	5	7498.58	919.29	5	7265.1	1346.62	5
SCI	7454.5	523.962	5	9013.28	1727.06	5	7821.69	1154.88	5	7086.6	1056.58	5
Fig 3. GCLC 1-dpi
	14-MO Male			14-MO Female			4-MO Male			4-MO Female
Sham	22519.3	9329.37	4	34994.3	25806.9	5	28676.2	11966.4	5	31972.8	22646.7	5
SCI	31042.3	12462.3	5	34838.9	10596.4	5	31540.5	15487	5	33205.9	23054.7	5
Fig 3. GSH Synthetase 3-dpi
	14-MO Male			14-MO Female			4-MO Male			4-MO Female
Sham	46320.6	8730.88	5	45773.7	6404.24	5	45316.5	5894.94	5	46101.4	8217.73	5
SCI	45631.6	6398.81	5	53780.3	13436.2	5	46443.6	5678.14	5	43900.6	12738.2	5
Fig 3. GCLC 3-dpi
	14-MO Male			14-MO Female			4-MO Male			4-MO Female
Sham	722.093	217.743	5	720.421	337.791	5	576.255	219.912	5	757.574	195.305	5
SCI	683.45	226.51	5	1199.96	822.482	5	870.454	204.239	5	833.277	330.668	5
Fig 4. GSH Peroxidase Activity Assay 1-dpi
	14-MO Male			14-MO Female			4-MO Male			4-MO Female
Sham	51.924	5.55905	5	61.8165	14.7838	5	36.5586	5.34857	5	41.5434	4.63716	5
SCI	57.8852	8.37613	5	74.6124	12.2151	5	59.5811	12.5385	5	56.9088	9.68565	5
Fig 4. GSH Peroxidase Activity Assay 3-dpi
	14-MO Male			14-MO Female			4-MO Male			4-MO Female
Sham	62.907	3.14215	5	62.8857	4.56115	4	59.9209	4.21171	5	60.6888	5.7667	5
SCI	68.5095	1.85236	5	65.04	5.40397	5	64.9546	9.1649	5	67.3293	1.51601	4
Fig 4. GSH Reductase Activity Assay 1-dpi
	14-MO Male			14-MO Female			4-MO Male			4-MO Female
Sham	16.8407	3.21476	5	18.8606	1.09436	5	16.9899	0.850751	5	16.3472	2.12187	5
SCI	16.7374	2.91484	5	20.5018	2.55934	5	15.234	2.56403	5	16.1406	1.50209	5
Fig 4. GSH Reductase Activity Assay 3-dpi
	14-MO Male			14-MO Female			4-MO Male			4-MO Female
Sham	19.4093	2.16963	5	18.4569	3.53004	3	19.8447	1.45979	5	19.8974	0.902534	5
SCI	21.1338	0.748941	3	18.6401	2.87148	4	21.1303	2.17965	5	20.4183	1.1693	4
Fig 4. GSH Peroxidase Western Blot 1-dpi
	14-MO Male			14-MO Female			4-MO Male			4-MO Female
Sham	328.817	175.898	5	240.597	85.0926	5	439.493	393.817	5	469.805	442.404	5
SCI	250.015	164.548	5	290.829	172.928	5	335.303	236.042	5	238.506	144.273	5
Fig 4. GSH Peroxidase Western Blot 3-dpi
	14-MO Male			14-MO Female			4-MO Male			4-MO Female
Sham	1224.79	519.532	5	979.505	289.494	5	947.334	612.853	5	999.156	662.816	5
SCI	1197.99	668.066	5	771.275	416.843	5	1118.22	905.98	5	914.694	886.84	5
Fig 4. GSH Reductase Western Blot 1-dpi
	14-MO Male			14-MO Female			4-MO Male			4-MO Female
Sham	140.742	42.3052	5	142.896	12.163	5	117.529	42.9948	5	123.613	34.4795	5
SCI	148.803	47.064	5	131.439	6.10789	5	129.749	47.3862	5	137.63	20.1099	5
Fig 4. GSH Reductase Western Blot 3-dpi
	14-MO Male			14-MO Female			4-MO Male			4-MO Female
Sham	313.161	94.9936	5	297.372	57.5335	5	304.901	60.7241	5	315.656	66.9207	5
SCI	345.528	97.0168	5	338.865	62.2233	5	379.563	88.4004	5	313.508	73.441	5
